# Supplementary material for: Effects of wet-dry cycles on the bimodal soil-water characteristic curve and unsaturated permeability of granite residual soil
Source: PLoS One. 2026 Jan 13;21(1):e0340489. doi: 10.1371/journal.pone.0340489 (PMC12798966; doi:10.1371/journal.pone.0340489)
Supplement: S1 File — (ZIP) [file pone.0340489.s001.zip]

Archive with 10 entries (9 files):
- 原始数据/
- 原始数据/Fig 10 Saturated permeability coefficient curve of GRS.xlsx
- 原始数据/Fig 11 Effect of different step lengths on permeability coefficient of GRS.xlsx
- 原始数据/Fig 12 Unsaturated permeability coefficient curve of GRS.xlsx
- 原始数据/Fig 13 Relationship between unsaturated permeability coefficient and saturation of GRS.xlsx
- 原始数据/Fig 5 Cumulative pore volume curve of the sample.xlsx
- 原始数据/Fig 6 Pore size distribution (PSD).xlsx
- 原始数据/Fig 7 Matric suction measured of GRS at different wet-dry cycles.xlsx
- 原始数据/Fig 8 Fitting results of the SWCC for GRS in different wet-dry cycles based Li model.xlsx
- 原始数据/Fig 9 Relationship between fitting parameters of SWCC for GRS and wet-dry cycles.xlsx
