# Supplementary material for: Effects of wet-dry cycles on the bimodal soil-water characteristic curve and unsaturated permeability of granite residual soil
Source: PLoS One. 2026 Jan 13;21(1):e0340489. doi: 10.1371/journal.pone.0340489 (PMC12798966; doi:10.1371/journal.pone.0340489)
Supplement: S1 File — (ZIP) [file pone.0340489.s001.zip › 原始数据/Fig 10 Saturated permeability coefficient curve of GRS.xlsx]

## Sheet: Sheet1
Number	1	2	3	Average
0	1.04758e-05	9.43529e-06	9.40511e-06	9.77207e-06
1	1.09673e-05	9.75132e-06	9.65222e-06	1.01236e-05
2	2.9163e-05	2.8388e-05	2.82541e-05	2.86017e-05
3	3.35305e-05	3.31831e-05	3.29524e-05	3.3222e-05
4	3.72497e-05	3.67522e-05	3.59154e-05	3.66391e-05
5	3.78234e-05	3.73346e-05	3.76235e-05	3.75938e-05
6	3.89636e-05	3.85216e-05	3.79235e-05	3.84696e-05
