# Supplementary material for: Effects of wet-dry cycles on the bimodal soil-water characteristic curve and unsaturated permeability of granite residual soil
Source: PLoS One. 2026 Jan 13;21(1):e0340489. doi: 10.1371/journal.pone.0340489 (PMC12798966; doi:10.1371/journal.pone.0340489)
Supplement: S1 File — (ZIP) [file pone.0340489.s001.zip › 原始数据/Fig 11 Effect of different step lengths on permeability coefficient of GRS.xlsx]

## Sheet: Sheet1
	0			1				3				6
Saturation	step1	step5	step10	Saturation	step1	step5	step10	Saturation	step1	step5	step10	Saturation	step1	step5	step10
1	7.7473e-06	7.19615e-06	7.01439e-06	1	8.00728e-06	7.43764e-06	7.24978e-06	1	2.63384e-05	2.44647e-05	2.38468e-05	1	3.04987e-05	2.8329e-05	2.76135e-05
0.99771	7.41016e-06	7.19615e-06	7.01439e-06	0.99541	7.65883e-06	7.43764e-06	7.24978e-06	0.99312	2.51922e-05	2.44647e-05	2.38468e-05	0.99083	2.91715e-05	2.8329e-05	2.76135e-05
0.99541	7.16488e-06	7.00755e-06	7.01439e-06	0.99541	7.40532e-06	7.24271e-06	7.24978e-06	0.98853	2.43584e-05	2.38235e-05	2.38468e-05	0.97362	2.82059e-05	2.75866e-05	2.76135e-05
0.99312	6.9841e-06	7.00755e-06	7.01439e-06	0.98853	7.21847e-06	7.24271e-06	7.24978e-06	0.98165	2.37438e-05	2.38235e-05	2.38468e-05	0.94954	2.74942e-05	2.75866e-05	2.76135e-05
0.98853	6.8424e-06	7.00755e-06	7.01439e-06	0.98165	7.07202e-06	7.24271e-06	7.24978e-06	0.96789	2.3262e-05	2.38235e-05	2.38468e-05	0.91514	2.69364e-05	2.75866e-05	2.76135e-05
0.98284	6.72612e-06	6.83361e-06	6.81797e-06	0.96904	6.95183e-06	7.06293e-06	7.04677e-06	0.95069	2.28667e-05	2.32321e-05	2.3179e-05	0.86927	2.64786e-05	2.69018e-05	2.68402e-05
0.9633	6.54045e-06	6.688e-06	6.81797e-06	0.94037	6.75993e-06	6.91244e-06	7.04677e-06	0.89908	2.22355e-05	2.27371e-05	2.3179e-05	0.78211	2.57477e-05	2.63286e-05	2.68402e-05
0.9289	6.33523e-06	6.56683e-06	6.63621e-06	0.88991	6.54783e-06	6.7872e-06	6.85891e-06	0.8211	2.15378e-05	2.23252e-05	2.25611e-05	0.70069	2.49398e-05	2.58516e-05	2.61247e-05
0.87844	6.11243e-06	6.37139e-06	6.48475e-06	0.82798	6.31755e-06	6.5852e-06	6.70236e-06	0.75229	2.07804e-05	2.16607e-05	2.20461e-05	0.6445	2.40627e-05	2.50822e-05	2.55284e-05
0.83486	5.88474e-06	6.21797e-06	6.35673e-06	0.77982	6.08222e-06	6.42663e-06	6.57005e-06	0.69954	2.00063e-05	2.11392e-05	2.16109e-05	0.61009	2.31664e-05	2.44782e-05	2.50245e-05
0.80734	5.67269e-06	5.98442e-06	6.06748e-06	0.74197	5.86305e-06	6.18524e-06	6.27109e-06	0.66743	1.92854e-05	2.03452e-05	2.06275e-05	0.5883	2.23316e-05	2.35588e-05	2.38858e-05
0.7867	5.44891e-06	5.77236e-06	5.99223e-06	0.72133	5.63176e-06	5.96607e-06	6.19332e-06	0.64908	1.85246e-05	1.96242e-05	2.03717e-05	0.56881	2.14506e-05	2.2724e-05	2.35896e-05
0.76835	5.22708e-06	5.55444e-06	5.74793e-06	0.70183	5.40249e-06	5.74084e-06	5.94082e-06	0.62844	1.77704e-05	1.88834e-05	1.95412e-05	0.55275	2.05774e-05	2.18661e-05	2.26278e-05
0.75	5.00916e-06	5.3463e-06	5.56519e-06	0.68119	5.17726e-06	5.52571e-06	5.75195e-06	0.61009	1.70296e-05	1.81758e-05	1.89199e-05	0.52752	1.97195e-05	2.10467e-05	2.19084e-05
0.72706	4.78636e-06	5.11177e-06	5.32676e-06	0.65596	4.94698e-06	5.28331e-06	5.50551e-06	0.58486	1.62721e-05	1.73784e-05	1.81093e-05	0.5	1.88424e-05	2.01234e-05	2.09698e-05
0.6961	4.56551e-06	4.8831e-06	5.08148e-06	0.625	4.71872e-06	5.04697e-06	5.252e-06	0.5539	1.55213e-05	1.6601e-05	1.72754e-05	0.46675	1.7973e-05	1.92233e-05	2.00042e-05
0.66055	4.34466e-06	4.64955e-06	4.85086e-06	0.58945	4.49046e-06	4.80558e-06	5.01364e-06	0.51606	1.47705e-05	1.5807e-05	1.64914e-05	0.43119	1.71036e-05	1.83038e-05	1.90963e-05
0.61697	4.12381e-06	4.41404e-06	4.60753e-06	0.54702	4.2622e-06	4.56217e-06	4.76215e-06	0.47592	1.40197e-05	1.50064e-05	1.56642e-05	0.38876	1.62342e-05	1.73767e-05	1.81384e-05
0.56193	3.90199e-06	4.18049e-06	4.3603e-06	0.49541	4.03293e-06	4.32078e-06	4.50662e-06	0.4289	1.32655e-05	1.42124e-05	1.48237e-05	0.34174	1.53609e-05	1.64573e-05	1.71651e-05
0.50459	3.68114e-06	3.94401e-06	4.11795e-06	0.44037	3.80467e-06	4.07636e-06	4.25614e-06	0.37615	1.25147e-05	1.34084e-05	1.39998e-05	0.29817	1.44915e-05	1.55263e-05	1.62111e-05
0.44151	3.45931e-06	3.70361e-06	3.87072e-06	0.38417	3.5754e-06	3.8279e-06	4.00061e-06	0.33142	1.17606e-05	1.25911e-05	1.31592e-05	0.25344	1.36182e-05	1.458e-05	1.52378e-05
0.38303	3.23846e-06	3.47104e-06	3.62446e-06	0.33486	3.34714e-06	3.58752e-06	3.74609e-06	0.2844	1.10098e-05	1.18005e-05	1.2322e-05	0.21789	1.27488e-05	1.36644e-05	1.42684e-05
0.33027	3.01762e-06	3.23456e-06	3.3782e-06	0.28784	3.11888e-06	3.3431e-06	3.49157e-06	0.24083	1.0259e-05	1.09965e-05	1.14848e-05	0.18463	1.18794e-05	1.27334e-05	1.32989e-05
0.28211	2.79677e-06	2.99807e-06	3.13097e-06	0.24541	2.89062e-06	3.09868e-06	3.23604e-06	0.20872	9.50814e-06	1.01925e-05	1.06443e-05	0.15711	1.101e-05	1.18025e-05	1.23257e-05
0.24312	2.57592e-06	2.76159e-06	2.88569e-06	0.21009	2.66236e-06	2.85426e-06	2.98253e-06	0.1789	8.75732e-06	9.38854e-06	9.81046e-06	0.13532	1.01406e-05	1.08715e-05	1.13601e-05
0.20872	2.35605e-06	2.52608e-06	2.63846e-06	0.18234	2.43511e-06	2.61085e-06	2.727e-06	0.15596	8.00982e-06	8.58789e-06	8.96994e-06	0.11583	9.27502e-06	9.94439e-06	1.03868e-05
0.14106	1.76581e-06	1.89383e-06	1.97787e-06	0.12255	1.82507e-06	1.95738e-06	2.04424e-06	0.10206	6.00322e-06	6.43842e-06	6.72413e-06	0.07569	6.95146e-06	7.45541e-06	7.78625e-06
0.08945	1.19024e-06	1.27623e-06	1.33389e-06	0.07798	1.23018e-06	1.31906e-06	1.37865e-06	0.06537	4.04644e-06	4.33879e-06	4.5348e-06	0.04702	4.6856e-06	5.02413e-06	5.2511e-06
0.05505	6.51797e-07	6.9968e-07	7.30951e-07	0.04587	6.7367e-07	7.2316e-07	7.5548e-07	0.03899	2.21591e-06	2.3787e-06	2.48501e-06	0.02638	2.56592e-06	2.75442e-06	2.87753e-06
0.02982	2.08145e-07	2.22803e-07	2.33552e-07	0.02752	2.1513e-07	2.3028e-07	2.4139e-07	0.02064	7.07629e-07	7.57462e-07	7.94006e-07	0.01376	8.19402e-07	8.77107e-07	9.19423e-07
