# Supplementary material for: Effects of wet-dry cycles on the bimodal soil-water characteristic curve and unsaturated permeability of granite residual soil
Source: PLoS One. 2026 Jan 13;21(1):e0340489. doi: 10.1371/journal.pone.0340489 (PMC12798966; doi:10.1371/journal.pone.0340489)
Supplement: S1 File — (ZIP) [file pone.0340489.s001.zip › 原始数据/Fig 12 Unsaturated permeability coefficient curve of GRS.xlsx]

## Sheet: Sheet1
Satruation	0	Satruation	1	Satruation	3	Satruation	6
1	7.7473e-06	1	8.00728e-06	1	2.63384e-05	1	3.04987e-05
0.99771	7.41016e-06	0.99541	7.65883e-06	0.99312	2.51922e-05	0.99083	2.91715e-05
0.99541	7.16488e-06	0.99541	7.40532e-06	0.98853	2.43584e-05	0.97362	2.82059e-05
0.99312	6.9841e-06	0.98853	7.21847e-06	0.98165	2.37438e-05	0.94954	2.74942e-05
0.98853	6.8424e-06	0.98165	7.07202e-06	0.96789	2.3262e-05	0.91514	2.69364e-05
0.98284	6.72612e-06	0.96904	6.95183e-06	0.95069	2.28667e-05	0.86927	2.64786e-05
0.9633	6.54045e-06	0.94037	6.75993e-06	0.89908	2.22355e-05	0.78211	2.57477e-05
0.9289	6.33523e-06	0.88991	6.54783e-06	0.8211	2.15378e-05	0.70069	2.49398e-05
0.87844	6.11243e-06	0.82798	6.31755e-06	0.75229	2.07804e-05	0.6445	2.40627e-05
0.83486	5.88474e-06	0.77982	6.08222e-06	0.69954	2.00063e-05	0.61009	2.31664e-05
0.80734	5.67269e-06	0.74197	5.86305e-06	0.66743	1.92854e-05	0.5883	2.23316e-05
0.7867	5.44891e-06	0.72133	5.63176e-06	0.64908	1.85246e-05	0.56881	2.14506e-05
0.76835	5.22708e-06	0.70183	5.40249e-06	0.62844	1.77704e-05	0.55275	2.05774e-05
0.75	5.00916e-06	0.68119	5.17726e-06	0.61009	1.70296e-05	0.52752	1.97195e-05
0.72706	4.78636e-06	0.65596	4.94698e-06	0.58486	1.62721e-05	0.5	1.88424e-05
0.6961	4.56551e-06	0.625	4.71872e-06	0.5539	1.55213e-05	0.46675	1.7973e-05
0.66055	4.34466e-06	0.58945	4.49046e-06	0.51606	1.47705e-05	0.43119	1.71036e-05
0.61697	4.12381e-06	0.54702	4.2622e-06	0.47592	1.40197e-05	0.38876	1.62342e-05
0.56193	3.90199e-06	0.49541	4.03293e-06	0.4289	1.32655e-05	0.34174	1.53609e-05
0.50459	3.68114e-06	0.44037	3.80467e-06	0.37615	1.25147e-05	0.29817	1.44915e-05
0.44151	3.45931e-06	0.38417	3.5754e-06	0.33142	1.17606e-05	0.25344	1.36182e-05
0.38303	3.23846e-06	0.33486	3.34714e-06	0.2844	1.10098e-05	0.21789	1.27488e-05
0.33027	3.01762e-06	0.28784	3.11888e-06	0.24083	1.0259e-05	0.18463	1.18794e-05
0.28211	2.79677e-06	0.24541	2.89062e-06	0.20872	9.50814e-06	0.15711	1.101e-05
0.24312	2.57592e-06	0.21009	2.66236e-06	0.1789	8.75732e-06	0.13532	1.01406e-05
0.20872	2.35605e-06	0.18234	2.43511e-06	0.15596	8.00982e-06	0.11583	9.27502e-06
0.14106	1.76581e-06	0.12255	1.82507e-06	0.10206	6.00322e-06	0.07569	6.95146e-06
0.08945	1.19024e-06	0.07798	1.23018e-06	0.06537	4.04644e-06	0.04702	4.6856e-06
0.05505	6.51797e-07	0.04587	6.7367e-07	0.03899	2.21591e-06	0.02638	2.56592e-06
0.02982	2.08145e-07	0.02752	2.1513e-07	0.02064	7.07629e-07	0.01376	8.19402e-07
