# Supplementary material for: Effects of wet-dry cycles on the bimodal soil-water characteristic curve and unsaturated permeability of granite residual soil
Source: PLoS One. 2026 Jan 13;21(1):e0340489. doi: 10.1371/journal.pone.0340489 (PMC12798966; doi:10.1371/journal.pone.0340489)
Supplement: S1 File — (ZIP) [file pone.0340489.s001.zip › 原始数据/Fig 13 Relationship between unsaturated permeability coefficient and saturation of GRS.xlsx]

## Sheet: Sheet1
Saturation	0	Saturation	1	Saturation	3	Saturation	6
1	-5.11085	1	-5.09651	1	-4.57941	1	-4.51572
0.99771	-5.13017	0.99541	-5.11584	0.99312	-4.59873	0.99083	-4.53504
0.99541	-5.14479	0.99541	-5.13046	0.98853	-4.61335	0.97362	-4.54966
0.99312	-5.15589	0.98853	-5.14155	0.98165	-4.62445	0.94954	-4.56076
0.98853	-5.16479	0.98165	-5.15046	0.96789	-4.63335	0.91514	-4.56966
0.98284	-5.17224	0.96904	-5.1579	0.95069	-4.6408	0.86927	-4.5771
0.9633	-5.18439	0.94037	-5.17006	0.89908	-4.65295	0.78211	-4.58926
0.9289	-5.19824	0.88991	-5.1839	0.8211	-4.6668	0.70069	-4.60311
0.87844	-5.21379	0.82798	-5.19945	0.75229	-4.68235	0.6445	-4.61866
0.83486	-5.23027	0.77982	-5.21594	0.69954	-4.69883	0.61009	-4.63514
0.80734	-5.24621	0.74197	-5.23188	0.66743	-4.71477	0.5883	-4.65108
0.7867	-5.26369	0.72133	-5.24936	0.64908	-4.73225	0.56881	-4.66856
0.76835	-5.28174	0.70183	-5.26741	0.62844	-4.7503	0.55275	-4.68661
0.75	-5.30023	0.68119	-5.2859	0.61009	-4.7688	0.52752	-4.7051
0.72706	-5.31999	0.65596	-5.30566	0.58486	-4.78856	0.5	-4.72486
0.6961	-5.34051	0.625	-5.32618	0.5539	-4.80907	0.46675	-4.74538
0.66055	-5.36204	0.58945	-5.34771	0.51606	-4.8306	0.43119	-4.76691
0.61697	-5.3847	0.54702	-5.37037	0.47592	-4.85326	0.38876	-4.78957
0.56193	-5.40871	0.49541	-5.39438	0.4289	-4.87727	0.34174	-4.81358
0.50459	-5.43402	0.44037	-5.41968	0.37615	-4.90258	0.29817	-4.83889
0.44151	-5.46101	0.38417	-5.44668	0.33142	-4.92957	0.25344	-4.86588
0.38303	-5.48966	0.33486	-5.47533	0.2844	-4.95822	0.21789	-4.89453
0.33027	-5.52034	0.28784	-5.506	0.24083	-4.9889	0.18463	-4.92521
0.28211	-5.55334	0.24541	-5.53901	0.20872	-5.0219	0.15711	-4.95821
0.24312	-5.58907	0.21009	-5.57473	0.1789	-5.05763	0.13532	-4.99394
0.20872	-5.62782	0.18234	-5.61348	0.15596	-5.09638	0.11583	-5.03269
0.14106	-5.75306	0.12255	-5.73872	0.10206	-5.22162	0.07569	-5.15792
0.08945	-5.92437	0.07798	-5.91003	0.06537	-5.39293	0.04702	-5.32924
0.05505	-6.18589	0.04587	-6.17155	0.03899	-5.65445	0.02638	-5.59076
0.02982	-6.68163	0.02752	-6.6673	0.02064	-6.15019	0.01376	-6.0865
