# Supplementary material for: Effects of wet-dry cycles on the bimodal soil-water characteristic curve and unsaturated permeability of granite residual soil
Source: PLoS One. 2026 Jan 13;21(1):e0340489. doi: 10.1371/journal.pone.0340489 (PMC12798966; doi:10.1371/journal.pone.0340489)
Supplement: S1 File — (ZIP) [file pone.0340489.s001.zip › 原始数据/Fig 5 Cumulative pore volume curve of the sample.xlsx]

## Sheet: Sheet1
Pore diameter	Accumulated pore volume	Pore diameter	Accumulated pore volume	Pore diameter	Accumulated pore volume	Pore diameter	Accumulated pore volume
0		1		3		6
364115	4.57038e-31	361494	4.86381e-31	361370	4.28816e-31	362628	-6.98432e-31
362862	0.000158954	186491	0.00346	186015	0.00393	361667	0.000164872
185983	0.00565	91914.1	0.00737	91833.3	0.01243	186351	0.00355
91999.8	0.01929	60992.2	0.01269	60928.9	0.02633	91811.7	0.00892
60971.3	0.02971	45659.1	0.01759	45625.1	0.03543	60984.3	0.01656
45604.8	0.0358	33123.6	0.02714	33138.9	0.04686	45632.4	0.02454
33149.6	0.04218	26015.3	0.03208	30350.9	0.04933	33129.9	0.03454
30360.8	0.04396	21386.7	0.03703	24265.2	0.05382	30350.6	0.03721
24276.6	0.05288	17302.5	0.04058	21367.1	0.05627	24237.3	0.04185
21380.6	0.055	13962.2	0.04449	17303.1	0.0606	21382.1	0.04409
17303.6	0.06674	11336.8	0.04783	13962.8	0.06357	17301.8	0.04806
13963.9	0.06953	9064.72	0.05129	11337.8	0.06655	13963.9	0.0512
11337.6	0.07324	7248.47	0.05434	9065	0.06973	11337.9	0.04939
4637.83	0.07438	6038.45	0.05704	7248.76	0.07256	9065.23	0.04968
3668.3	0.07539	4700.01	0.05754	4730.07	0.07328	7248.66	0.05295
3039.7	0.07739	3384.73	0.05997	3672.02	0.07443	4757.12	0.0536
2502.27	0.08005	2448.88	0.06576	3095.22	0.07659	3726.5	0.05437
2082.66	0.08345	1852.11	0.07216	2513.37	0.08003	3115.02	0.05604
1610.72	0.08798	1413.94	0.07983	2063.62	0.08299	2479.24	0.05989
1305.53	0.09259	1077.22	0.08935	1589.29	0.08786	2028.88	0.06352
1052.14	0.0993	833.228	0.10071	1324.02	0.09258	1583.06	0.0689
829.841	0.1101	651.012	0.11283	1039.21	0.09906	1296.24	0.07403
674.709	0.12376	515.404	0.12445	824.024	0.10746	1049.39	0.08109
549.075	0.13937	424.082	0.1352	673.15	0.11633	822.253	0.08963
432.565	0.16004	349.349	0.14501	553.292	0.12597	669.649	0.09876
348.76	0.17643	291.819	0.15436	430.696	0.13858	550.196	0.10894
283.372	0.18993	241.645	0.16431	346.811	0.1495	428.092	0.1219
226.756	0.20316	201.188	0.17342	282.796	0.15987	347.917	0.13334
183.243	0.21413	164.748	0.18284	226.134	0.17066	283.356	0.14426
150.989	0.22316	129.469	0.19348	183.37	0.18024	227.087	0.15518
120.96	0.23252	100.696	0.20343	151.003	0.18806	182.789	0.16486
95.3857	0.24152	75.4672	0.21378	120.732	0.1965	151.078	0.17293
77.1266	0.24852	60.391	0.22024	95.3932	0.20457	120.868	0.18192
62.4367	0.25437	45.2927	0.22732	77.125	0.21091	95.466	0.1901
50.3244	0.25977	36.2727	0.23151	62.4856	0.21636	77.0913	0.19678
40.3335	0.26365	27.8909	0.23589	50.3339	0.22124	62.4779	0.20244
32.3888	0.26756	22.6619	0.23852	40.2657	0.2253	50.3122	0.20755
26.2806	0.2707	18.129	0.24109	32.3899	0.22873	40.3318	0.21189
21.073	0.27314	15.101	0.24231	26.2879	0.23177	32.3844	0.21535
17.0925	0.27473	12.9381	0.24338	21.0784	0.23404	26.28	0.21861
13.7229	0.27632	11.3194	0.2439	17.0945	0.23598	21.0771	0.22149
12.2402	0.27686	10.0603	0.2442	13.7206	0.23771	17.0905	0.22333
11.0417	0.2771	9.05394	0.24445	12.2374	0.23808	13.7208	0.22495
9.05255	0.27759	8.22536	0.24477	11.0426	0.23845	12.237	0.22557
7.23686	0.27759	7.23694	0.24477	9.05267	0.23901	11.042	0.22568
6.02911	0.27759	6.46055	0.24477	7.23683	0.23901	9.05259	0.22633
5.16824	0.27759	5.65308	0.24477	6.03047	0.23901	7.23678	0.22635
4.52205	0.27759	5.02508	0.24477	5.16812	0.23901	6.02956	0.22615
4.01964	0.27759	4.52216	0.24477	4.52205	0.23901	5.16803	0.22515
3.61772	0.27759	4.01956	0.24477	4.01982	0.23901	4.52244	0.22373
3.28892	0.27759	3.61812	0.24477	3.6178	0.23901	4.01949	0.22339
3.01516	0.27759	3.28936	0.24477	3.28958	0.23901	3.61766	0.22299
		3.01539	0.24477	3.01522	0.23901	3.28916	0.22303
						3.01503	0.22238
