# Supplementary material for: Effects of wet-dry cycles on the bimodal soil-water characteristic curve and unsaturated permeability of granite residual soil
Source: PLoS One. 2026 Jan 13;21(1):e0340489. doi: 10.1371/journal.pone.0340489 (PMC12798966; doi:10.1371/journal.pone.0340489)
Supplement: S1 File — (ZIP) [file pone.0340489.s001.zip › 原始数据/Fig 6 Pore size distribution (PSD).xlsx]

## Sheet: Sheet1
Pore diameter	Pore distribution density	Pore diameter	Pore distribution density	Pore diameter	Pore distribution density	Pore diameter	Pore distribution density
0		1		3		6
364115	0	361494	0	361370	0	362628	0
362862	0.00106	186491	0.01203	186015	0.01362	361667	0.00143
185983	0.01892	91914.1	0.01272	91833.3	0.02773	186351	0.01176
91999.8	0.0446	60992.2	0.02986	60928.9	0.07803	91811.7	0.01747
60971.3	0.05832	45659.1	0.03901	45625.1	0.10242	60984.3	0.04297
45604.8	0.04831	33123.6	0.0685	33138.9	0.08234	45632.4	0.06337
33149.6	0.04602	26015.3	0.04712	30350.9	0.06469	33129.9	0.07192
30360.8	0.04674	21386.7	0.0581	24265.2	0.04621	30350.6	0.07009
24276.6	0.09183	17302.5	0.0386	21367.1	0.0444	24237.3	0.04752
21380.6	0.10842	13962.2	0.04197	17303.1	0.0472	21382.1	0.04125
17303.6	0.12782	11336.8	0.03698	13962.8	0.03184	17301.8	0.03871
13963.9	0.04996	9064.72	0.0356	11337.8	0.03298	13963.9	0.03371
11337.6	0.04099	7248.47	0.03136	9065	0.03275	11337.9	0.01998
4637.83	0.00292	6038.45	0.03412	7248.76	0.02918	9065.23	0.00301
3668.3	0.00992	4700.01	0.00458	4730.07	0.00388	7248.66	0.00364
3039.7	0.02457	3384.73	0.01705	3672.02	0.01045	4757.12	0.00352
2502.27	0.03145	2448.88	0.04116	3095.22	0.02905	3726.5	0.00728
2082.66	0.04261	1852.11	0.05277	2513.37	0.03802	3115.02	0.02147
1610.72	0.04066	1413.94	0.06543	2063.62	0.0346	2479.24	0.0388
1305.53	0.05045	1077.22	0.0806	1589.29	0.04295	2028.88	0.04172
1052.14	0.0716	833.228	0.10183	1324.02	0.05957	1583.06	0.04999
829.841	0.10477	651.012	0.11307	1039.21	0.06153	1296.24	0.05909
674.709	0.15202	515.404	0.11461	824.024	0.08336	1049.39	0.07693
549.075	0.17441	424.082	0.12685	673.15	0.10107	822.253	0.08063
432.565	0.19962	349.349	0.11656	553.292	0.11312	669.649	0.10234
348.76	0.1752	291.819	0.11967	430.696	0.11598	550.196	0.11937
283.372	0.14978	241.645	0.12137	346.811	0.11601	428.092	0.11884
226.756	0.13666	201.188	0.11454	282.796	0.11704	347.917	0.12709
183.243	0.11858	164.748	0.10855	226.134	0.11112	283.356	0.12247
150.989	0.10738	129.469	0.10167	183.37	0.10525	227.087	0.11358
120.96	0.09719	100.696	0.0911	151.003	0.09269	182.789	0.10273
95.3857	0.08724	75.4672	0.08262	120.732	0.08683	151.078	0.09758
77.1266	0.07578	60.391	0.06682	95.3932	0.07889	120.868	0.09276
62.4367	0.06376	45.2927	0.05666	77.125	0.06868	95.466	0.0798
50.3244	0.05769	36.2727	0.04341	62.4856	0.05959	77.0913	0.0719
40.3335	0.04041	27.8909	0.03843	50.3339	0.05196	62.4779	0.06201
32.3888	0.04096	22.6619	0.02909	40.2657	0.04191	50.3122	0.05436
26.2806	0.03466	18.129	0.02656	32.3899	0.0363	40.3318	0.04523
21.073	0.02542	15.101	0.0154	26.2879	0.03356	32.3844	0.03623
17.0925	0.01748	12.9381	0.01591	21.0784	0.0236	26.28	0.03602
13.7229	0.01673	11.3194	0.00895	17.0945	0.02139	21.0771	0.03005
12.2402	0.01082	10.0603	0.00582	13.7206	0.01804	17.0905	0.02022
11.0417	0.00541	9.05394	0.00556	12.2374	0.00763	13.7208	0.01699
9.05255	0.0056	8.22536	0.00767	11.0426	0.0081	12.237	0.01244
7.23686	0	7.23694	0	9.05267	0.00649	11.042	0.00253
6.02911	0	6.46055	0	7.23683	0	9.05259	0.00751
5.16824	0	5.65308	0	6.03047	0	7.23678	0
4.52205	0	5.02508	0	5.16812	0	6.02956	0
4.01964	0	4.52216	0	4.52205	0	5.16803	0
3.61772	0	4.01956	0	4.01982	0	4.52244	0
3.28892	0	3.61812	0	3.6178	0	4.01949	0
3.01516	0	3.28936	0	3.28958	0	3.61766	0
		3.01539	0	3.01522	0	3.28916	0
						3.01503	0
