# Supplementary material for: Effects of wet-dry cycles on the bimodal soil-water characteristic curve and unsaturated permeability of granite residual soil
Source: PLoS One. 2026 Jan 13;21(1):e0340489. doi: 10.1371/journal.pone.0340489 (PMC12798966; doi:10.1371/journal.pone.0340489)
Supplement: S1 File — (ZIP) [file pone.0340489.s001.zip › 原始数据/Fig 7 Matric suction measured of GRS at different wet-dry cycles.xlsx]

## Sheet: Sheet1
Matric suction	PPM	Matric suction	FPM	Matric suction	VEM		Matric suction	PPM	Matric suction	FPM	Matric suction	VEM		Matric suction	PPM	Matric suction	FPM	Matric suction	VEM		Matric suction	PPM	Matric suction	FPM	Matric suction	VEM
kPa		kPa		kPa			kPa		kPa		kPa			kPa		kPa		kPa			kPa		kPa		kPa
0							1							3							6
800	0.62344	3901.08	0.28795	12600	0.08686		800	0.59344	26732.4	0.05341	12600	0.09596		800	0.53582	20766.5	0.06637	12600	0.09253		800	0.52525	307275	0.02626	12600	0.09117
600	0.63552	1725.38	0.36202	38000	0.10652		600	0.63552	7836.54	0.10159	38000	0.08884		600	0.62157	7533.56	0.08949	38000	0.08666		600	0.61316	97743.1	0.06172	38000	0.07838
400	0.72871	1871.92	0.46363	71120	0.04696		400	0.72871	3085.22	0.20072	71120	0.08708		400	0.72871	3036.56	0.19431	71120	0.08282		400	0.71582	12266.1	0.17155	71120	0.069
200	0.85753	690.504	0.55695	149510	0.04027		200	0.85753	69041.2	0.09438	149510	0.05006		200	0.80753	1994.63	0.30777	149510	0.08218		200	0.80753	5114.18	0.23804	149510	0.07827
100	0.88875	166.81	0.65565	286700	0.03663		100	0.88875	1053.54	0.38767	286700	0.06379		100	0.88554	506.157	0.384	286700	0.07643		100	0.88856	1856.55	0.318	286700	0.06729
70	0.91876	98.3565	0.75522	218200	0.08738		70	0.91876	778.846	0.46736	218200	0.09259		70	0.89552	287.422	0.56501	218200	0.09408		70	0.90522	253.557	0.47256	218200	0.08319
40	0.98181	20.1733	0.9016				40	0.98255	129.975	0.60978	218200	--		40	0.91222	82.9305	0.58042		--		40	0.92626	136.823	0.56871
20	1	4.66859	0.94427				20	0.99012	--	--	--	--		20	0.93253	--	--		--		20	0.94252	70.6522	0.57852
10	1	--	--				10	1	--	--	--	--		10	0.98525	--	--		--		10	0.98855	--	--
5	1	--	--				5	1	--	--	--	--		5	1	--	--		--		5	1	--	--
1	1	--					1	1	--	--	--	--		1	1	--	--				1	1
0.1	1	--					0.1	1	--	--	--	--		0.1	1	--	--				0.1	1
							--	1	--	--	--	--
