# Supplementary material for: Effects of wet-dry cycles on the bimodal soil-water characteristic curve and unsaturated permeability of granite residual soil
Source: PLoS One. 2026 Jan 13;21(1):e0340489. doi: 10.1371/journal.pone.0340489 (PMC12798966; doi:10.1371/journal.pone.0340489)
Supplement: S1 File — (ZIP) [file pone.0340489.s001.zip › 原始数据/Fig 8 Fitting results of the SWCC for GRS in different wet-dry cycles based Li model.xlsx]

## Sheet: Sheet1
Matric suction				Matric suction				Matric suction				Matric suction
kPa				kPa				kPa				kPa
0		fitting		1		fitting		3		fitting		6		fitting
12600	0.08686	0.01	0.99998	12600	0.09596	0.01	0.99997	12600	0.09253	0.01	0.99996	12600	0.09117	0.01	0.99994
38000	0.10652	0.01122	0.99998	38000	0.08884	0.01122	0.99997	38000	0.08666	0.01122	0.99996	38000	0.07838	0.01122	0.99993
71120	0.04696	0.01259	0.99998	71120	0.08708	0.01259	0.99997	71120	0.08282	0.01259	0.99995	71120	0.069	0.01259	0.99993
149510	0.04027	0.01413	0.99997	149510	0.05006	0.01413	0.99996	149510	0.08218	0.01413	0.99995	149510	0.07827	0.01413	0.99992
286700	0.03663	0.01585	0.99997	286700	0.06379	0.01585	0.99996	286700	0.07643	0.01585	0.99994	286700	0.06729	0.01585	0.99991
218200	0.08738	0.01778	0.99997	218200	0.09259	0.01778	0.99996	218200	0.09408	0.01778	0.99994	218200	0.08319	0.01778	0.9999
3901.08	0.28795	0.01995	0.99996	26732.4	0.05341	0.01995	0.99995	20766.5	0.06637	0.01995	0.99993	307275	0.02626	0.01995	0.99989
1725.38	0.36202	0.02239	0.99996	7836.54	0.10159	0.02239	0.99995	7533.56	0.08949	0.02239	0.99992	97743.1	0.06172	0.02239	0.99988
1871.92	0.46363	0.02512	0.99996	3085.22	0.20072	0.02512	0.99994	3036.56	0.19431	0.02512	0.99992	12266.1	0.17155	0.02512	0.99987
690.504	0.55695	0.02818	0.99995	69041.2	0.09438	0.02818	0.99994	1994.63	0.30777	0.02818	0.99991	5114.18	0.23804	0.02818	0.99986
166.81	0.65565	0.03162	0.99995	1053.54	0.38767	0.03162	0.99993	506.157	0.384	0.03162	0.9999	1856.55	0.318	0.03162	0.99984
98.3565	0.75522	0.03548	0.99994	778.846	0.46736	0.03548	0.99992	287.422	0.56501	0.03548	0.99989	253.557	0.47256	0.03548	0.99983
20.1733	0.9016	0.03981	0.99994	129.975	0.60978	0.03981	0.99992	82.9305	0.58042	0.03981	0.99988	136.823	0.56871	0.03981	0.99981
4.66859	0.94427	0.04467	0.99993	800	0.59344	0.04467	0.99991	800	0.53582	0.04467	0.99987	70.6522	0.57852	0.04467	0.99979
800	0.62344	0.05012	0.99992	600	0.63552	0.05012	0.9999	600	0.62157	0.05012	0.99985	800	0.52525	0.05012	0.99977
600	0.63552	0.05623	0.99992	400	0.72871	0.05623	0.99989	400	0.72871	0.05623	0.99984	600	0.61316	0.05623	0.99975
400	0.72871	0.0631	0.99991	200	0.85753	0.0631	0.99988	200	0.80753	0.0631	0.99982	400	0.71582	0.0631	0.99973
200	0.85753	0.07079	0.9999	100	0.88875	0.07079	0.99986	100	0.88554	0.07079	0.99981	200	0.80753	0.07079	0.9997
100	0.88875	0.07943	0.99989	70	0.91876	0.07943	0.99985	70	0.89552	0.07943	0.99979	100	0.88856	0.07943	0.99967
70	0.91876	0.08913	0.99988	40	0.98255	0.08913	0.99984	40	0.91222	0.08913	0.99977	70	0.90522	0.08913	0.99964
40	0.98181	0.1	0.99987	20	0.99012	0.1	0.99982	20	0.93253	0.1	0.99975	40	0.92626	0.1	0.9996
20	1	0.1122	0.99985	10	1	0.1122	0.9998	10	0.98525	0.1122	0.99972	20	0.94252	0.1122	0.99957
10	1	0.12589	0.99984	5	1	0.12589	0.99978	5	1	0.12589	0.99969	10	0.98855	0.12589	0.99952
5	1	0.14125	0.99982	1	1	0.14125	0.99976	1	1	0.14125	0.99966	5	1	0.14125	0.99948
1	1	0.15849	0.9998	0.1	1	0.15849	0.99974	0.1	1	0.15849	0.99963	1	1	0.15849	0.99943
0.1	1	0.17783	0.99978	--	--	0.17783	0.99971	--	--	0.17783	0.99959	0.1	1	0.17783	0.99937
--	--	0.19953	0.99976	--	--	0.19953	0.99968	--	--	0.19953	0.99955	--	--	0.19953	0.99931
--	--	0.22387	0.99974	--	--	0.22387	0.99965	--	--	0.22387	0.99951	--	--	0.22387	0.99924
--	--	0.25119	0.99971	--	--	0.25119	0.99962	--	--	0.25119	0.99946	--	--	0.25119	0.99917
--	--	0.28184	0.99968	--	--	0.28184	0.99958	--	--	0.28184	0.99941	--	--	0.28184	0.99908
--	--	0.31623	0.99965	--	--	0.31623	0.99954	--	--	0.31623	0.99935	--	--	0.31623	0.99899
--	--	0.35481	0.99962	--	--	0.35481	0.99949	--	--	0.35481	0.99928	--	--	0.35481	0.9989
--	--	0.39811	0.99958	--	--	0.39811	0.99944	--	--	0.39811	0.99921	--	--	0.39811	0.99879
--	--	0.44668	0.99953	--	--	0.44668	0.99938	--	--	0.44668	0.99914	--	--	0.44668	0.99866
--	--	0.50119	0.99949	--	--	0.50119	0.99932	--	--	0.50119	0.99905	--	--	0.50119	0.99853
--	--	0.56234	0.99944	--	--	0.56234	0.99925	--	--	0.56234	0.99895	--	--	0.56234	0.99838
--	--	0.63096	0.99938	--	--	0.63096	0.99918	--	--	0.63096	0.99885	--	--	0.63096	0.99822
--	--	0.70795	0.99931	--	--	0.70795	0.99909	--	--	0.70795	0.99873	--	--	0.70795	0.99803
--	--	0.79433	0.99924	--	--	0.79433	0.999	--	--	0.79433	0.9986	--	--	0.79433	0.99782
--	--	0.89125	0.99917	--	--	0.89125	0.9989	--	--	0.89125	0.99846	--	--	0.89125	0.99759
--	--	1	0.99908	--	--	1	0.99878	--	--	1	0.9983	--	--	1	0.99733
--	--	1.12202	0.99898			1.12202	0.99865	--	--	1.12202	0.99812	--	--	1.12202	0.99702
--	--	1.25893	0.99888			1.25893	0.9985			1.25893	0.99792	--	--	1.25893	0.99667
		1.41254	0.99876			1.41254	0.99834			1.41254	0.99769	--	--	1.41254	0.99627
		1.58489	0.99863			1.58489	0.99815			1.58489	0.99743			1.58489	0.99579
		1.77828	0.99848			1.77828	0.99794			1.77828	0.99714			1.77828	0.99521
		1.99526	0.99831			1.99526	0.9977			1.99526	0.9968			1.99526	0.99452
		2.23872	0.99812			2.23872	0.99741			2.23872	0.9964			2.23872	0.99367
		2.51189	0.9979			2.51189	0.99708			2.51189	0.99592			2.51189	0.99262
		2.81838	0.99765			2.81838	0.99669			2.81838	0.99535			2.81838	0.99129
		3.16228	0.99735			3.16228	0.99622			3.16228	0.99467			3.16228	0.98959
		3.54813	0.99701			3.54813	0.99565			3.54813	0.99382			3.54813	0.98741
		3.98107	0.99659			3.98107	0.99495			3.98107	0.99275			3.98107	0.98456
		4.46684	0.99609			4.46684	0.99408			4.46684	0.99141			4.46684	0.98085
		5.01187	0.99548			5.01187	0.99299			5.01187	0.98968			5.01187	0.97596
		5.62341	0.99471			5.62341	0.99161			5.62341	0.98745			5.62341	0.96955
		6.30957	0.99375			6.30957	0.98983			6.30957	0.98453			6.30957	0.96117
		7.07946	0.9925			7.07946	0.98753			7.07946	0.9807			7.07946	0.95029
		7.94328	0.99089			7.94328	0.98455			7.94328	0.97566			7.94328	0.93636
		8.91251	0.98878			8.91251	0.98068			8.91251	0.96905			8.91251	0.9189
		10	0.98601			10	0.97565			10	0.96042			10	0.89758
		11.2202	0.98234			11.2202	0.96915			11.2202	0.9493			11.2202	0.87241
		12.5892	0.97751			12.5892	0.96085			12.5892	0.93522			12.5892	0.84391
		14.1254	0.97121			14.1254	0.95039			14.1254	0.91786			14.1254	0.81309
		15.8489	0.9631			15.8489	0.93752			15.8489	0.89712			15.8489	0.78141
		17.7828	0.95291			17.7828	0.92211			17.7828	0.87334			17.7828	0.75047
		19.9526	0.9405			19.9526	0.9043			19.9526	0.84733			19.9526	0.72169
		22.3872	0.92596			22.3872	0.88456			22.3872	0.82028			22.3872	0.69603
		25.1189	0.90972			25.1189	0.86364			25.1189	0.79359			25.1189	0.67395
		28.1838	0.89252			28.1838	0.84253			28.1838	0.76856			28.1838	0.65541
		31.6228	0.87528			31.6228	0.82218			31.6228	0.74608			31.6228	0.64005
		35.4813	0.85891			35.4813	0.80341			35.4813	0.72662			35.4813	0.62737
		39.8107	0.84408			39.8107	0.78668			39.8107	0.71019			39.8107	0.61681
		44.6684	0.83111			44.6684	0.77218			44.6684	0.69648			44.6684	0.60784
		50.1187	0.82003			50.1187	0.75978			50.1187	0.68507			50.1187	0.60002
		56.2341	0.81066			56.2341	0.74923			56.2341	0.67544			56.2341	0.59298
		63.0957	0.80267			63.0957	0.74016			63.0957	0.66714			63.0957	0.58643
		70.7946	0.79571			70.7946	0.73222			70.7946	0.65977			70.7946	0.58014
		79.4328	0.78947			79.4328	0.72507			79.4328	0.65298			79.4328	0.57393
		89.1251	0.78365			89.1251	0.71843			89.1251	0.64652			89.1251	0.56767
		100	0.77802			100	0.71205			100	0.64018			100	0.56123
		112.202	0.77239			112.202	0.70574			112.202	0.63379			112.202	0.55455
		125.893	0.7666			125.893	0.69933			125.893	0.62723			125.893	0.54753
		141.254	0.76053			141.254	0.69269			141.254	0.62038			141.254	0.54013
		158.489	0.75407			158.489	0.68571			158.489	0.61317			158.489	0.53229
		177.828	0.74714			177.828	0.67831			177.828	0.60553			177.828	0.52396
		199.526	0.73964			199.526	0.6704			199.526	0.59738			199.526	0.5151
		223.872	0.73152			223.872	0.66192			223.872	0.58869			223.872	0.50569
		251.189	0.72269			251.189	0.65279			251.189	0.5794			251.189	0.49568
		281.838	0.71311			281.838	0.64298			281.838	0.56947			281.838	0.48506
		316.228	0.70272			316.228	0.63243			316.228	0.55888			316.228	0.47382
		354.813	0.69147			354.813	0.6211			354.813	0.54761			354.813	0.46195
		398.107	0.67931			398.107	0.60897			398.107	0.53563			398.107	0.44947
		446.684	0.66623			446.684	0.59602			446.684	0.52295			446.684	0.43639
		501.187	0.65219			501.187	0.58224			501.187	0.50958			501.187	0.42275
		562.341	0.63721			562.341	0.56766			562.341	0.49554			562.341	0.40861
		630.957	0.62128			630.957	0.55228			630.957	0.48087			630.957	0.39402
		707.946	0.60445			707.946	0.53615			707.946	0.46562			707.946	0.37909
		794.328	0.58677			794.328	0.51935			794.328	0.44986			794.328	0.36389
		891.251	0.5683			891.251	0.50194			891.251	0.43368			891.251	0.34853
		1000	0.54915			1000	0.48403			1000	0.41718			1000	0.33312
		1122.02	0.52943			1122.02	0.46573			1122.02	0.40046			1122.02	0.31778
		1258.93	0.50927			1258.93	0.44716			1258.93	0.38364			1258.93	0.30261
		1412.54	0.48881			1412.54	0.42846			1412.54	0.36684			1412.54	0.28773
		1584.89	0.46821			1584.89	0.40975			1584.89	0.35017			1584.89	0.27322
		1778.28	0.44761			1778.28	0.39119			1778.28	0.33375			1778.28	0.25917
		1995.26	0.42719			1995.26	0.37289			1995.26	0.31769			1995.26	0.24565
		2238.72	0.40707			2238.72	0.35498			2238.72	0.30207			2238.72	0.23272
		2511.89	0.38741			2511.89	0.33756			2511.89	0.28697			2511.89	0.2204
		2818.38	0.3683			2818.38	0.32072			2818.38	0.27246			2818.38	0.20872
		3162.28	0.34986			3162.28	0.30454			3162.28	0.25858			3162.28	0.19769
		3548.13	0.33215			3548.13	0.28907			3548.13	0.24537			3548.13	0.1873
		3981.07	0.31524			3981.07	0.27433			3981.07	0.23284			3981.07	0.17753
		4466.84	0.29916			4466.84	0.26036			4466.84	0.22098			4466.84	0.16836
		5011.87	0.28392			5011.87	0.24714			5011.87	0.20979			5011.87	0.15976
		5623.41	0.26952			5623.41	0.23467			5623.41	0.19925			5623.41	0.15167
		6309.57	0.25595			6309.57	0.22291			6309.57	0.18932			6309.57	0.14408
		7079.46	0.24316			7079.46	0.21185			7079.46	0.17997			7079.46	0.13693
		7943.28	0.23113			7943.28	0.20143			7943.28	0.17116			7943.28	0.13019
		8912.51	0.21979			8912.51	0.1916			8912.51	0.16285			8912.51	0.12381
		10000	0.20911			10000	0.18234			10000	0.15499			10000	0.11776
		11220.2	0.19904			11220.2	0.17358			11220.2	0.14755			11220.2	0.11201
		12589.3	0.1895			12589.3	0.16527			12589.3	0.14049			12589.3	0.10652
		14125.4	0.18047			14125.4	0.15739			14125.4	0.13376			14125.4	0.10127
		15848.9	0.17187			15848.9	0.14988			15848.9	0.12734			15848.9	0.09624
		17782.8	0.16368			17782.8	0.1427			17782.8	0.12119			17782.8	0.0914
		19952.6	0.15585			19952.6	0.13582			19952.6	0.11529			19952.6	0.08673
		22387.2	0.14834			22387.2	0.12922			22387.2	0.10961			22387.2	0.08224
		25118.9	0.14112			25118.9	0.12287			25118.9	0.10413			25118.9	0.07789
		28183.8	0.13417			28183.8	0.11674			28183.8	0.09885			28183.8	0.0737
		31622.8	0.12746			31622.8	0.11082			31622.8	0.09374			31622.8	0.06965
		35481.3	0.12098			35481.3	0.10509			35481.3	0.0888			35481.3	0.06573
		39810.7	0.1147			39810.7	0.09955			39810.7	0.08402			39810.7	0.06196
		44668.4	0.10863			44668.4	0.09419			44668.4	0.07939			44668.4	0.05831
		50118.7	0.10275			50118.7	0.08901			50118.7	0.07493			50118.7	0.05481
		56234.1	0.09707			56234.1	0.084			56234.1	0.07061			56234.1	0.05144
		63095.7	0.09157			63095.7	0.07916			63095.7	0.06645			63095.7	0.04821
		70794.6	0.08626			70794.6	0.07449			70794.6	0.06244			70794.6	0.04511
		79432.8	0.08115			79432.8	0.06999			79432.8	0.05859			79432.8	0.04216
		89125.1	0.07622			89125.1	0.06567			89125.1	0.0549			89125.1	0.03934
		100000	0.07149			100000	0.06152			100000	0.05136			100000	0.03666
		112202	0.06695			112202	0.05756			112202	0.04798			112202	0.03411
		125893	0.0626			125893	0.05376			125893	0.04476			125893	0.03171
		141254	0.05846			141254	0.05015			141254	0.0417			141254	0.02943
		158489	0.05451			158489	0.04672			158489	0.0388			158489	0.02729
		177828	0.05076			177828	0.04346			177828	0.03605			177828	0.02527
		199526	0.0472			199526	0.04038			199526	0.03345			199526	0.02337
		223872	0.04384			223872	0.03747			223872	0.031			223872	0.0216
		251189	0.04066			251189	0.03472			251189	0.0287			251189	0.01994
		281838	0.03767			281838	0.03214			281838	0.02654			281838	0.01839
		316228	0.03486			316228	0.02972			316228	0.02452			316228	0.01695
		354813	0.03223			354813	0.02746			354813	0.02263			354813	0.0156
		398107	0.02976			398107	0.02534			398107	0.02087			398107	0.01436
		446684	0.02746			446684	0.02336			446684	0.01923			446684	0.0132
		501187	0.02531			501187	0.02152			501187	0.0177			501187	0.01213
		562341	0.02331			562341	0.01981			562341	0.01628			562341	0.01113
		630957	0.02146			630957	0.01823			630957	0.01497			630957	0.01022
		707946	0.01973			707946	0.01675			707946	0.01375			707946	0.00937
		794328	0.01813			794328	0.01539			794328	0.01262			794328	0.00859
		891251	0.01665			891251	0.01413			891251	0.01158			891251	0.00787
		1000000	0.01529			1000000	0.01296			1000000	0.01062			1000000	0.00721
