# Supplementary material for: Effects of wet-dry cycles on the bimodal soil-water characteristic curve and unsaturated permeability of granite residual soil
Source: PLoS One. 2026 Jan 13;21(1):e0340489. doi: 10.1371/journal.pone.0340489 (PMC12798966; doi:10.1371/journal.pone.0340489)
Supplement: S1 File — (ZIP) [file pone.0340489.s001.zip › 原始数据/Fig 9 Relationship between fitting parameters of SWCC for GRS and wet-dry cycles.xlsx]

## Sheet: Sheet1
Number	Sr,R	sa1	sR1	sa2	sR2
0	0.19	13.1	59	205	11458
1	0.17	11.2	57	185	10615
3	0.15	9.8	47	165	9586
6	0.13	6.7	33	136	6951
